# Supplementary material for: De Novo Mutation in Non-Tyrosine Kinase Domain of ROS1 as a Potential Predictor of Immune Checkpoint Inhibitors in Melanoma
Source: Front Oncol. 2021 Jun 17;11:666145. doi: 10.3389/fonc.2021.666145 (PMC8247586; doi:10.3389/fonc.2021.666145)
Supplement: Supplementary file 7 [file Table_1.xlsx]

## Sheet: significance
NAME	SIZE	ES	NES	NOM p-val	FDR q-val	FWER p-val	RANK AT MAX
REACTOME_MITOTIC_PROMETAPHASE	86	0.74	2.21	0	0.067	0.043	2008
SU_TESTIS	76	0.65	2.2	0	0.04	0.048	3428
REACTOME_TRANSPORT_OF_MATURE_TRANSCRIPT_TO_CYTOPLASM	53	0.73	2.2	0	0.032	0.054	3579
TOYOTA_TARGETS_OF_MIR34B_AND_MIR34C	450	0.54	2.19	0	0.026	0.057	3744
REACTOME_GLUCOSE_TRANSPORT	38	0.66	2.18	0	0.026	0.069	2008
REACTOME_REGULATION_OF_GLUCOKINASE_BY_GLUCOKINASE_REGULATORY_PROTEIN	27	0.77	2.17	0	0.024	0.079	2008
ZHANG_TLX_TARGETS_60HR_DN	277	0.69	2.17	0.002	0.021	0.079	2402
REACTOME_TRANSPORT_OF_RIBONUCLEOPROTEINS_INTO_THE_HOST_NUCLEUS	27	0.8	2.17	0	0.019	0.079	2008
REACTOME_TRANSPORT_OF_MATURE_MRNA_DERIVED_FROM_AN_INTRONLESS_TRANSCRIPT	33	0.76	2.17	0.002	0.017	0.079	3440
DUTERTRE_ESTRADIOL_RESPONSE_24HR_UP	323	0.67	2.17	0.002	0.016	0.083	2406
FUJII_YBX1_TARGETS_DN	202	0.64	2.13	0.002	0.024	0.133	3364
PID_PLK1_PATHWAY	46	0.75	2.13	0	0.025	0.139	1691
BIDUS_METASTASIS_UP	214	0.67	2.13	0	0.023	0.141	4611
BOYAULT_LIVER_CANCER_SUBCLASS_G3_UP	188	0.62	2.12	0.002	0.023	0.148	4606
SHEDDEN_LUNG_CANCER_POOR_SURVIVAL_A6	456	0.62	2.12	0.004	0.022	0.15	2695
REACTOME_INTERACTIONS_OF_VPR_WITH_HOST_CELLULAR_PROTEINS	32	0.72	2.11	0.002	0.022	0.157	2008
GREENBAUM_E2A_TARGETS_UP	33	0.79	2.11	0.002	0.021	0.163	1361
PUJANA_BRCA_CENTERED_NETWORK	117	0.73	2.11	0	0.02	0.163	2312
ZHANG_TLX_TARGETS_36HR_DN	185	0.78	2.11	0	0.019	0.167	2725
FERREIRA_EWINGS_SARCOMA_UNSTABLE_VS_STABLE_UP	167	0.65	2.11	0.002	0.018	0.17	3096
PID_FANCONI_PATHWAY	47	0.73	2.1	0	0.021	0.202	2398
ZHANG_TLX_TARGETS_DN	89	0.82	2.09	0	0.021	0.209	1938
MANALO_HYPOXIA_DN	289	0.64	2.09	0.006	0.021	0.216	3659
CHIANG_LIVER_CANCER_SUBCLASS_PROLIFERATION_UP	177	0.62	2.09	0.002	0.021	0.219	2312
REACTOME_CELL_CYCLE	397	0.56	2.09	0.004	0.021	0.224	2680
JEON_SMAD6_TARGETS_DN	19	0.69	2.09	0.002	0.02	0.224	1151
REACTOME_NEP_NS2_INTERACTS_WITH_THE_CELLULAR_EXPORT_MACHINERY	27	0.78	2.08	0.002	0.02	0.227	2008
MOREAUX_MULTIPLE_MYELOMA_BY_TACI_DN	171	0.59	2.08	0	0.02	0.229	3957
PYEON_CANCER_HEAD_AND_NECK_VS_CERVICAL_UP	187	0.68	2.07	0	0.022	0.259	3386
TANG_SENESCENCE_TP53_TARGETS_DN	57	0.76	2.07	0	0.021	0.262	2312
RIZ_ERYTHROID_DIFFERENTIATION	77	0.56	2.07	0	0.021	0.263	3901
LINDGREN_BLADDER_CANCER_CLUSTER_3_UP	327	0.56	2.07	0.006	0.02	0.266	2496
SLEBOS_HEAD_AND_NECK_CANCER_WITH_HPV_UP	83	0.65	2.07	0	0.02	0.267	3560
PUJANA_BRCA2_PCC_NETWORK	421	0.6	2.07	0.004	0.019	0.268	4126
MOLENAAR_TARGETS_OF_CCND1_AND_CDK4_DN	58	0.78	2.07	0.002	0.019	0.268	2402
REACTOME_MITOTIC_M_M_G1_PHASES	168	0.65	2.06	0.004	0.019	0.274	3286
PUJANA_XPRSS_INT_NETWORK	168	0.71	2.06	0	0.018	0.274	4126
REACTOME_CELL_CYCLE_MITOTIC	308	0.59	2.06	0.002	0.018	0.277	2680
EPPERT_PROGENITOR	134	0.62	2.06	0	0.018	0.284	3659
REACTOME_KINESINS	24	0.74	2.05	0	0.019	0.292	1691
ZHANG_BREAST_CANCER_PROGENITORS_UP	425	0.6	2.05	0	0.019	0.304	3782
ODONNELL_TFRC_TARGETS_DN	131	0.65	2.05	0.006	0.019	0.309	2695
REACTOME_DNA_REPLICATION	188	0.64	2.05	0.01	0.019	0.317	3286
LI_WILMS_TUMOR_VS_FETAL_KIDNEY_1_DN	163	0.63	2.04	0.004	0.02	0.324	3230
VANTVEER_BREAST_CANCER_METASTASIS_DN	120	0.61	2.04	0.006	0.02	0.329	2502
PID_ATR_PATHWAY	39	0.71	2.04	0	0.02	0.343	2310
BLUM_RESPONSE_TO_SALIRASIB_DN	342	0.56	2.03	0.006	0.021	0.349	2459
FLORIO_NEOCORTEX_BASAL_RADIAL_GLIA_DN	189	0.69	2.03	0.008	0.021	0.351	2397
ODONNELL_TARGETS_OF_MYC_AND_TFRC_DN	45	0.78	2.03	0.002	0.021	0.353	2138
MARKEY_RB1_ACUTE_LOF_UP	235	0.59	2.03	0.002	0.02	0.353	3644
MITSIADES_RESPONSE_TO_APLIDIN_DN	249	0.6	2.03	0.002	0.02	0.354	3646
VILLANUEVA_LIVER_CANCER_KRT19_UP	173	0.61	2.02	0.002	0.021	0.362	3012
REACTOME_MRNA_3_END_PROCESSING	34	0.71	2.02	0.004	0.021	0.368	3579
HORIUCHI_WTAP_TARGETS_DN	307	0.57	2.02	0.008	0.021	0.369	4153
KONG_E2F3_TARGETS	97	0.75	2.02	0.004	0.021	0.377	1691
FARMER_BREAST_CANCER_CLUSTER_2	33	0.9	2.01	0	0.021	0.39	1691
WHITFIELD_CELL_CYCLE_G2	179	0.52	2.01	0	0.022	0.41	3722
KOBAYASHI_EGFR_SIGNALING_24HR_DN	251	0.68	2.01	0.012	0.022	0.41	2312
VECCHI_GASTRIC_CANCER_EARLY_UP	420	0.52	2.01	0.007	0.022	0.411	2991
BENPORATH_PROLIFERATION	147	0.67	2	0.01	0.023	0.438	2760
REACTOME_ACTIVATION_OF_THE_PRE_REPLICATIVE_COMPLEX	30	0.81	2	0.004	0.023	0.439	3286
FISCHER_G1_S_CELL_CYCLE	194	0.53	2	0.004	0.024	0.456	4211
FISCHER_G2_M_CELL_CYCLE	225	0.62	1.98	0.014	0.028	0.511	2680
WINNEPENNINCKX_MELANOMA_METASTASIS_UP	162	0.7	1.98	0.012	0.028	0.511	3286
YEGNASUBRAMANIAN_PROSTATE_CANCER	125	0.48	1.98	0	0.028	0.513	5330
KAUFFMANN_MELANOMA_RELAPSE_UP	61	0.77	1.98	0.002	0.027	0.515	2193
REACTOME_G2_M_CHECKPOINTS	41	0.77	1.98	0.002	0.028	0.521	3560
REACTOME_METABOLISM_OF_NON_CODING_RNA	48	0.67	1.98	0.008	0.027	0.521	2457
CROONQUIST_IL6_DEPRIVATION_DN	98	0.76	1.98	0.004	0.027	0.521	2282
KAUFFMANN_DNA_REPLICATION_GENES	146	0.53	1.98	0.002	0.027	0.525	3407
BOYAULT_LIVER_CANCER_SUBCLASS_G123_UP	45	0.65	1.98	0.002	0.027	0.525	2755
ZHOU_CELL_CYCLE_GENES_IN_IR_RESPONSE_24HR	128	0.71	1.97	0.006	0.027	0.533	2397
REACTOME_DOUBLE_STRAND_BREAK_REPAIR	22	0.73	1.97	0	0.027	0.534	4577
REACTOME_CHROMOSOME_MAINTENANCE	116	0.56	1.97	0.008	0.027	0.538	3286
WHITFIELD_CELL_CYCLE_S	156	0.58	1.96	0	0.029	0.566	4451
REACTOME_LATE_PHASE_OF_HIV_LIFE_CYCLE	101	0.53	1.96	0.008	0.029	0.574	2666
CHANG_CYCLING_GENES	147	0.7	1.96	0.004	0.029	0.575	3791
KAUFFMANN_DNA_REPAIR_GENES	229	0.51	1.96	0.004	0.03	0.591	3971
IWANAGA_E2F1_TARGETS_INDUCED_BY_SERUM	31	0.7	1.95	0	0.03	0.596	4788
HOFFMANN_LARGE_TO_SMALL_PRE_BII_LYMPHOCYTE_UP	163	0.61	1.95	0.006	0.031	0.603	2178
GEORGES_CELL_CYCLE_MIR192_TARGETS	62	0.65	1.95	0	0.031	0.607	2717
REACTOME_MITOTIC_G2_G2_M_PHASES	78	0.54	1.95	0.004	0.033	0.627	3722
REACTOME_ACTIVATION_OF_ATR_IN_RESPONSE_TO_REPLICATION_STRESS	35	0.77	1.95	0.006	0.032	0.627	3286
MATZUK_SPERMATOCYTE	72	0.48	1.94	0	0.032	0.63	4065
FURUKAWA_DUSP6_TARGETS_PCI35_DN	71	0.64	1.94	0.022	0.032	0.63	2630
SONG_TARGETS_OF_IE86_CMV_PROTEIN	60	0.72	1.94	0.002	0.032	0.632	3344
ZHOU_CELL_CYCLE_GENES_IN_IR_RESPONSE_6HR	85	0.75	1.94	0.002	0.032	0.632	2312
WU_APOPTOSIS_BY_CDKN1A_VIA_TP53	55	0.72	1.94	0.01	0.032	0.632	2493
WHITFIELD_CELL_CYCLE_G2_M	215	0.49	1.94	0.006	0.032	0.637	3540
GRAHAM_CML_DIVIDING_VS_NORMAL_QUIESCENT_UP	181	0.62	1.94	0.011	0.032	0.642	2406
SARRIO_EPITHELIAL_MESENCHYMAL_TRANSITION_UP	178	0.59	1.94	0.015	0.033	0.647	2451
KEGG_CELL_CYCLE	124	0.55	1.93	0.008	0.033	0.652	3621
ROSTY_CERVICAL_CANCER_PROLIFERATION_CLUSTER	140	0.75	1.93	0.01	0.033	0.655	2312
DUTERTRE_ESTRADIOL_RESPONSE_6HR_UP	228	0.45	1.93	0.002	0.033	0.655	4245
WHITEFORD_PEDIATRIC_CANCER_MARKERS	116	0.71	1.93	0.01	0.032	0.655	2935
BENPORATH_ES_1	379	0.5	1.93	0.002	0.032	0.657	4415
VANTVEER_BREAST_CANCER_POOR_PROGNOSIS	54	0.53	1.93	0	0.033	0.659	2502
PUJANA_BREAST_CANCER_LIT_INT_NETWORK	101	0.54	1.93	0	0.033	0.661	3366
ZHAN_MULTIPLE_MYELOMA_PR_UP	45	0.85	1.93	0.002	0.032	0.662	2312
KIM_WT1_TARGETS_DN	458	0.46	1.93	0	0.032	0.664	4573
PUJANA_BREAST_CANCER_WITH_BRCA1_MUTATED_UP	56	0.75	1.92	0.004	0.033	0.678	3644
SCIBETTA_KDM5B_TARGETS_DN	79	0.53	1.92	0.008	0.033	0.684	1158
REN_BOUND_BY_E2F	61	0.72	1.92	0.004	0.033	0.685	3344
LEE_LIVER_CANCER_SURVIVAL_DN	173	0.56	1.92	0.01	0.033	0.694	3474
KAMMINGA_EZH2_TARGETS	41	0.78	1.92	0.008	0.033	0.701	1646
CROONQUIST_NRAS_SIGNALING_DN	72	0.78	1.92	0.002	0.033	0.703	2282
WANG_METASTASIS_OF_BREAST_CANCER_ESR1_UP	22	0.7	1.92	0.004	0.033	0.704	2660
REACTOME_MRNA_PROCESSING	156	0.56	1.91	0.018	0.035	0.722	3721
SHEPARD_CRUSH_AND_BURN_MUTANT_DN	184	0.48	1.91	0.005	0.035	0.727	2935
REACTOME_G0_AND_EARLY_G1	23	0.73	1.91	0.006	0.036	0.736	2140
BIOCARTA_ATRBRCA_PATHWAY	21	0.7	1.91	0	0.036	0.741	2057
SOTIRIOU_BREAST_CANCER_GRADE_1_VS_3_UP	151	0.72	1.91	0.014	0.036	0.745	2527
PID_BARD1_PATHWAY	29	0.69	1.91	0.006	0.036	0.748	2493
BORCZUK_MALIGNANT_MESOTHELIOMA_UP	305	0.49	1.91	0.008	0.036	0.749	4126
GAZDA_DIAMOND_BLACKFAN_ANEMIA_PROGENITOR_DN	65	0.54	1.9	0.002	0.038	0.764	4287
LE_EGR2_TARGETS_UP	108	0.59	1.9	0.017	0.038	0.765	2312
MOREAUX_B_LYMPHOCYTE_MATURATION_BY_TACI_DN	73	0.56	1.9	0.004	0.038	0.768	3594
REACTOME_PROCESSING_OF_CAPPED_INTRON_CONTAINING_PRE_MRNA	136	0.57	1.89	0.02	0.041	0.788	3721
GARY_CD5_TARGETS_DN	431	0.5	1.89	0.011	0.041	0.79	4702
REACTOME_HOMOLOGOUS_RECOMBINATION_REPAIR_OF_REPLICATION_INDEPENDENT_DOUBLE_STRAND_BREAKS	16	0.73	1.89	0	0.041	0.793	4577
RHODES_CANCER_META_SIGNATURE	64	0.59	1.89	0.008	0.041	0.795	3722
REICHERT_MITOSIS_LIN9_TARGETS	28	0.81	1.89	0.006	0.041	0.799	1691
GARCIA_TARGETS_OF_FLI1_AND_DAX1_DN	172	0.49	1.89	0.011	0.041	0.803	3849
GINESTIER_BREAST_CANCER_20Q13_AMPLIFICATION_UP	118	0.52	1.88	0	0.042	0.809	3030
REACTOME_DNA_REPAIR	105	0.53	1.88	0.01	0.042	0.814	2666
REACTOME_HIV_LIFE_CYCLE	114	0.5	1.88	0.008	0.042	0.817	2666
BOYAULT_LIVER_CANCER_SUBCLASS_G23_UP	52	0.6	1.88	0.01	0.043	0.824	3644
PETROVA_PROX1_TARGETS_UP	28	0.63	1.88	0.005	0.042	0.824	1501
MARTINEZ_RESPONSE_TO_TRABECTEDIN_DN	271	0.52	1.88	0.008	0.042	0.824	4834
BURTON_ADIPOGENESIS_3	101	0.66	1.88	0.016	0.042	0.825	3230
REACTOME_CLEAVAGE_OF_GROWING_TRANSCRIPT_IN_THE_TERMINATION_REGION_	43	0.64	1.87	0.025	0.045	0.839	4317
REACTOME_LOSS_OF_NLP_FROM_MITOTIC_CENTROSOMES	56	0.54	1.87	0.008	0.045	0.842	3722
KANG_DOXORUBICIN_RESISTANCE_UP	54	0.81	1.87	0.008	0.045	0.846	2291
CHEN_ETV5_TARGETS_TESTIS	23	0.66	1.86	0.007	0.047	0.862	3630
GAVIN_FOXP3_TARGETS_CLUSTER_P6	91	0.59	1.86	0.011	0.047	0.862	2184
REACTOME_RNA_POL_II_TRANSCRIPTION	102	0.53	1.86	0.017	0.047	0.862	4122
WEST_ADRENOCORTICAL_TUMOR_UP	292	0.48	1.86	0.01	0.049	0.874	3298
LEE_EARLY_T_LYMPHOCYTE_UP	104	0.64	1.85	0.023	0.05	0.878	2288
PID_AURORA_B_PATHWAY	39	0.68	1.85	0.012	0.05	0.878	2636
XU_CREBBP_TARGETS_UP	25	0.57	1.85	0.007	0.05	0.879	3230
FOURNIER_ACINAR_DEVELOPMENT_LATE_2	276	0.52	1.85	0.024	0.049	0.879	4421
STEIN_ESRRA_TARGETS_RESPONSIVE_TO_ESTROGEN_DN	41	0.65	1.85	0.012	0.051	0.888	919
NADERI_BREAST_CANCER_PROGNOSIS_UP	50	0.59	1.85	0.009	0.051	0.888	4131
YU_MYC_TARGETS_UP	42	0.74	1.85	0.014	0.051	0.888	1838
REACTOME_RECRUITMENT_OF_MITOTIC_CENTROSOME_PROTEINS_AND_COMPLEXES	63	0.51	1.85	0.006	0.05	0.888	3722
PID_CIRCADIAN_PATHWAY	16	0.65	1.84	0.004	0.051	0.899	1693
REACTOME_FANCONI_ANEMIA_PATHWAY	21	0.69	1.84	0.004	0.051	0.899	2398
ABRAMSON_INTERACT_WITH_AIRE	45	0.65	1.84	0.016	0.053	0.906	4271
REACTOME_E2F_MEDIATED_REGULATION_OF_DNA_REPLICATION	33	0.69	1.84	0.014	0.053	0.909	3061
RHODES_UNDIFFERENTIATED_CANCER	69	0.66	1.84	0.017	0.053	0.911	4260
NAKAYAMA_SOFT_TISSUE_TUMORS_PCA2_UP	87	0.58	1.84	0.024	0.054	0.912	2291
SCHLOSSER_MYC_TARGETS_REPRESSED_BY_SERUM	158	0.57	1.83	0.026	0.056	0.915	3594
FRASOR_RESPONSE_TO_SERM_OR_FULVESTRANT_DN	50	0.69	1.83	0.011	0.056	0.915	3560
KEGG_RNA_DEGRADATION	57	0.54	1.83	0.01	0.055	0.915	4335
HOSHIDA_LIVER_CANCER_SUBCLASS_S2	115	0.51	1.83	0.008	0.056	0.92	6079
WONG_EMBRYONIC_STEM_CELL_CORE	335	0.55	1.83	0.037	0.056	0.92	4646
REACTOME_EXTENSION_OF_TELOMERES	27	0.73	1.82	0.012	0.057	0.921	3286
DELPUECH_FOXO3_TARGETS_DN	41	0.6	1.82	0.019	0.057	0.922	2138
LI_WILMS_TUMOR_ANAPLASTIC_UP	19	0.83	1.82	0.004	0.057	0.922	1361
REACTOME_TRANSCRIPTION_COUPLED_NER_TC_NER	44	0.56	1.82	0.018	0.057	0.922	3286
KEGG_HOMOLOGOUS_RECOMBINATION	28	0.64	1.82	0.014	0.057	0.923	3958
PYEON_HPV_POSITIVE_TUMORS_UP	94	0.6	1.82	0.006	0.057	0.923	3801
WANG_RESPONSE_TO_GSK3_INHIBITOR_SB216763_DN	362	0.47	1.82	0.014	0.056	0.927	2698
WHITFIELD_CELL_CYCLE_G1_S	143	0.51	1.82	0.006	0.056	0.927	4612
MORI_IMMATURE_B_LYMPHOCYTE_DN	90	0.64	1.82	0.026	0.057	0.929	3941
GRAHAM_NORMAL_QUIESCENT_VS_NORMAL_DIVIDING_DN	87	0.7	1.82	0.019	0.058	0.932	1347
CHICAS_RB1_TARGETS_GROWING	240	0.5	1.82	0.013	0.058	0.933	1892
PID_ATM_PATHWAY	34	0.59	1.81	0.014	0.059	0.936	2591
WEI_MIR34A_TARGETS	146	0.43	1.81	0	0.059	0.939	3785
CHIANG_LIVER_CANCER_SUBCLASS_UNANNOTATED_DN	192	0.48	1.81	0.02	0.059	0.94	3480
UDAYAKUMAR_MED1_TARGETS_UP	135	0.43	1.81	0	0.06	0.943	4850
RAMALHO_STEMNESS_UP	206	0.51	1.81	0.008	0.06	0.944	4717
NAKAMURA_CANCER_MICROENVIRONMENT_DN	46	0.62	1.81	0.026	0.059	0.944	3053
JAIN_NFKB_SIGNALING	75	0.45	1.81	0.006	0.059	0.944	5100
KEGG_OOCYTE_MEIOSIS	112	0.43	1.81	0.007	0.06	0.947	4750
SCHLOSSER_MYC_TARGETS_AND_SERUM_RESPONSE_DN	47	0.62	1.81	0.027	0.06	0.947	4872
COLLIS_PRKDC_SUBSTRATES	19	0.59	1.81	0.006	0.059	0.947	3782
MISSIAGLIA_REGULATED_BY_METHYLATION_DN	120	0.61	1.8	0.033	0.061	0.948	4466
FINETTI_BREAST_CANCER_KINOME_RED	16	0.88	1.8	0.006	0.06	0.948	1495
WEST_ADRENOCORTICAL_TUMOR_MARKERS_UP	21	0.65	1.8	0.015	0.061	0.948	2395
BIOCARTA_MCM_PATHWAY	18	0.75	1.8	0.01	0.063	0.95	3230
GENTILE_RESPONSE_CLUSTER_D3	61	0.52	1.8	0.006	0.063	0.95	3435
REACTOME_DNA_STRAND_ELONGATION	30	0.76	1.79	0.016	0.063	0.951	3659
REACTOME_MITOTIC_G1_G1_S_PHASES	130	0.53	1.79	0.027	0.063	0.952	3621
AMUNDSON_GAMMA_RADIATION_RESPONSE	40	0.72	1.79	0.019	0.066	0.954	3560
CHEMNITZ_RESPONSE_TO_PROSTAGLANDIN_E2_UP	144	0.54	1.79	0.032	0.067	0.955	2957
MATZUK_MEIOTIC_AND_DNA_REPAIR	39	0.5	1.79	0.006	0.067	0.955	3630
MULLIGHAN_NPM1_MUTATED_SIGNATURE_2_UP	137	0.43	1.78	0	0.067	0.955	3960
REACTOME_APC_CDC20_MEDIATED_DEGRADATION_OF_NEK2A	21	0.65	1.78	0.008	0.067	0.955	2538
RUIZ_TNC_TARGETS_DN	142	0.56	1.78	0.032	0.066	0.956	2935
VERNELL_RETINOBLASTOMA_PATHWAY_UP	70	0.64	1.78	0.012	0.066	0.957	2367
WAKASUGI_HAVE_ZNF143_BINDING_SITES	58	0.54	1.77	0.017	0.074	0.967	5442
YU_BAP1_TARGETS	29	0.62	1.77	0.017	0.076	0.971	2114
MUELLER_PLURINET	299	0.5	1.77	0.034	0.076	0.971	3579
ZHANG_RESPONSE_TO_IKK_INHIBITOR_AND_TNF_DN	102	0.45	1.76	0.002	0.077	0.971	2575
WHITFIELD_CELL_CYCLE_M_G1	144	0.43	1.76	0.008	0.078	0.971	4836
CHANDRAN_METASTASIS_UP	214	0.41	1.76	0.002	0.078	0.972	4979
GARGALOVIC_RESPONSE_TO_OXIDIZED_PHOSPHOLIPIDS_TURQUOISE_DN	52	0.58	1.76	0.025	0.078	0.972	2680
SUNG_METASTASIS_STROMA_DN	54	0.53	1.76	0.018	0.079	0.972	1254
DAIRKEE_CANCER_PRONE_RESPONSE_BPA	51	0.49	1.76	0.015	0.079	0.972	4828
GRADE_COLON_AND_RECTAL_CANCER_UP	285	0.45	1.76	0.028	0.08	0.973	4415
ISHIDA_E2F_TARGETS	53	0.71	1.75	0.021	0.08	0.973	2680
TURASHVILI_BREAST_CARCINOMA_DUCTAL_VS_LOBULAR_UP	20	0.57	1.75	0.014	0.084	0.975	3593
DING_LUNG_CANCER_EXPRESSION_BY_COPY_NUMBER	100	0.59	1.75	0.011	0.084	0.976	4589
REACTOME_INHIBITION_OF_THE_PROTEOLYTIC_ACTIVITY_OF_APC_C_REQUIRED_FOR_THE_ONSET_OF_ANAPHASE_BY_MITOTIC_SPINDLE_CHECKPOINT_COMPONENTS	18	0.65	1.74	0.012	0.085	0.978	2538
REACTOME_RNA_POL_I_TRANSCRIPTION_INITIATION	24	0.6	1.74	0.015	0.085	0.978	5802
OUELLET_OVARIAN_CANCER_INVASIVE_VS_LMP_UP	117	0.48	1.74	0.023	0.086	0.979	4750
SHEPARD_BMYB_TARGETS	73	0.5	1.74	0.032	0.086	0.979	3104
REACTOME_ANTIVIRAL_MECHANISM_BY_IFN_STIMULATED_GENES	65	0.49	1.74	0.015	0.089	0.982	5050
RHEIN_ALL_GLUCOCORTICOID_THERAPY_DN	362	0.44	1.74	0.033	0.09	0.982	3847
SENGUPTA_NASOPHARYNGEAL_CARCINOMA_UP	291	0.53	1.73	0.025	0.09	0.983	2606
YAMAZAKI_TCEB3_TARGETS_DN	213	0.39	1.73	0.005	0.091	0.983	3769
ZHAN_MULTIPLE_MYELOMA_SUBGROUPS	30	0.64	1.73	0.03	0.09	0.983	3839
KEGG_BASAL_TRANSCRIPTION_FACTORS	35	0.55	1.73	0.004	0.09	0.983	2590
REACTOME_LAGGING_STRAND_SYNTHESIS	19	0.73	1.73	0.022	0.091	0.984	3286
STEIN_ESR1_TARGETS	85	0.45	1.73	0.018	0.092	0.984	919
SMITH_LIVER_CANCER	45	0.49	1.73	0.013	0.094	0.985	5830
REACTOME_CELL_CYCLE_CHECKPOINTS	111	0.54	1.73	0.035	0.093	0.985	3286
BURTON_ADIPOGENESIS_PEAK_AT_16HR	40	0.59	1.72	0.027	0.094	0.985	3901
THILLAINADESAN_ZNF217_TARGETS_UP	44	0.52	1.72	0.012	0.096	0.985	4513
MORI_LARGE_PRE_BII_LYMPHOCYTE_UP	86	0.6	1.72	0.054	0.098	0.986	3722
ZHENG_GLIOBLASTOMA_PLASTICITY_UP	249	0.41	1.72	0.014	0.099	0.986	3651
GROSS_HYPOXIA_VIA_HIF1A_UP	77	0.45	1.71	0.023	0.098	0.986	4096
JIANG_HYPOXIA_VIA_VHL	34	0.5	1.71	0.017	0.099	0.987	3171
OISHI_CHOLANGIOMA_STEM_CELL_LIKE_UP	345	0.44	1.71	0.025	0.098	0.987	4440
MAYBURD_RESPONSE_TO_L663536_DN	55	0.54	1.71	0.016	0.098	0.987	4636
MARIADASON_REGULATED_BY_HISTONE_ACETYLATION_DN	51	0.47	1.71	0.018	0.098	0.987	3669
PID_FOXM1_PATHWAY	40	0.54	1.71	0.033	0.098	0.987	2140
REACTOME_PROCESSING_OF_CAPPED_INTRONLESS_PRE_MRNA	23	0.62	1.71	0.039	0.099	0.988	4317
PID_MYC_ACTIV_PATHWAY	79	0.47	1.71	0.026	0.101	0.988	4262
SIMBULAN_PARP1_TARGETS_DN	17	0.68	1.71	0.042	0.101	0.988	4068
WILCOX_RESPONSE_TO_PROGESTERONE_UP	151	0.46	1.71	0.026	0.101	0.988	2680
KEGG_DNA_REPLICATION	36	0.66	1.71	0.044	0.1	0.988	3286
REACTOME_M_G1_TRANSITION	78	0.56	1.71	0.043	0.1	0.988	3286
ENK_UV_RESPONSE_KERATINOCYTE_DN	485	0.44	1.71	0.015	0.1	0.988	4912
HEDENFALK_BREAST_CANCER_BRCA1_VS_BRCA2	162	0.39	1.71	0.011	0.1	0.988	3953
ZHAN_VARIABLE_EARLY_DIFFERENTIATION_GENES_DN	30	0.52	1.7	0.019	0.1	0.988	1370
KEGG_MISMATCH_REPAIR	23	0.64	1.7	0.028	0.101	0.988	3583
GARGALOVIC_RESPONSE_TO_OXIDIZED_PHOSPHOLIPIDS_RED_UP	17	0.6	1.7	0.026	0.101	0.988	7106
XU_RESPONSE_TO_TRETINOIN_AND_NSC682994_DN	15	0.69	1.7	0.031	0.101	0.988	3832
XU_HGF_TARGETS_INDUCED_BY_AKT1_48HR_DN	27	0.61	1.7	0.042	0.101	0.988	2887
SMID_BREAST_CANCER_LUMINAL_A_DN	18	0.73	1.7	0.015	0.101	0.989	1328
BOYLAN_MULTIPLE_MYELOMA_C_D_UP	138	0.39	1.7	0.011	0.102	0.99	4271
BASAKI_YBX1_TARGETS_UP	287	0.49	1.7	0.038	0.102	0.99	2882
LIU_COMMON_CANCER_GENES	75	0.42	1.7	0.002	0.104	0.99	4227
EGUCHI_CELL_CYCLE_RB1_TARGETS	23	0.81	1.69	0.019	0.105	0.99	3230
REACTOME_PHOSPHORYLATION_OF_THE_APC_C	17	0.63	1.69	0.024	0.105	0.99	2538
JOHNSTONE_PARVB_TARGETS_2_DN	332	0.49	1.69	0.017	0.11	0.992	4295
CHIARETTI_T_ALL_RELAPSE_PROGNOSIS	19	0.65	1.68	0.028	0.11	0.994	686
SHEPARD_BMYB_MORPHOLINO_DN	199	0.38	1.68	0.013	0.11	0.995	2778
MMS_MOUSE_LYMPH_HIGH_4HRS_UP	36	0.53	1.68	0.03	0.112	0.996	5549
LY_AGING_OLD_DN	56	0.57	1.68	0.056	0.113	0.996	4047
REACTOME_APC_C_CDC20_MEDIATED_DEGRADATION_OF_CYCLIN_B	19	0.6	1.68	0.022	0.114	0.996	2538
HERNANDEZ_MITOTIC_ARREST_BY_DOCETAXEL_1_DN	38	0.47	1.67	0.027	0.118	0.996	2585
WHITFIELD_CELL_CYCLE_LITERATURE	44	0.71	1.67	0.042	0.118	0.996	3465
BIOCARTA_MTOR_PATHWAY	23	0.52	1.67	0.021	0.118	0.996	5795
REACTOME_RNA_POL_II_PRE_TRANSCRIPTION_EVENTS	59	0.48	1.67	0.032	0.118	0.996	2941
LEE_METASTASIS_AND_RNA_PROCESSING_UP	17	0.67	1.67	0.045	0.117	0.996	6145
BIOCARTA_G1_PATHWAY	28	0.52	1.67	0.014	0.12	0.997	2640
GAZIN_EPIGENETIC_SILENCING_BY_KRAS	26	0.51	1.67	0.01	0.12	0.997	2788
PEART_HDAC_PROLIFERATION_CLUSTER_DN	76	0.45	1.67	0.015	0.119	0.997	3474
REACTOME_G1_S_TRANSITION	106	0.52	1.67	0.051	0.12	0.997	3621
REACTOME_RNA_POL_II_TRANSCRIPTION_PRE_INITIATION_AND_PROMOTER_OPENING	40	0.5	1.67	0.027	0.12	0.997	5956
CHANG_CORE_SERUM_RESPONSE_UP	212	0.46	1.66	0.052	0.12	0.997	3664
CHEN_HOXA5_TARGETS_9HR_UP	222	0.52	1.66	0.035	0.123	0.997	5419
MINGUEZ_LIVER_CANCER_VASCULAR_INVASION_DN	21	0.53	1.66	0.02	0.123	0.997	4788
SENGUPTA_NASOPHARYNGEAL_CARCINOMA_WITH_LMP1_UP	400	0.45	1.66	0.025	0.123	0.997	4327
BOHN_PRIMARY_IMMUNODEFICIENCY_SYNDROM_UP	47	0.47	1.65	0.023	0.127	0.997	1814
JAEGER_METASTASIS_UP	43	0.51	1.65	0.032	0.127	0.997	640
LY_AGING_MIDDLE_DN	16	0.8	1.65	0.032	0.127	0.997	3493
REACTOME_PROCESSIVE_SYNTHESIS_ON_THE_LAGGING_STRAND	15	0.7	1.65	0.043	0.13	0.997	3286
REACTOME_MYOGENESIS	28	0.5	1.65	0.026	0.132	0.997	5950
REACTOME_RNA_POL_I_TRANSCRIPTION_TERMINATION	21	0.57	1.65	0.029	0.132	0.997	5802
SEIDEN_ONCOGENESIS_BY_MET	88	0.57	1.64	0.058	0.133	0.997	4799
BHATI_G2M_ARREST_BY_2METHOXYESTRADIOL_UP	121	0.41	1.64	0.023	0.133	0.997	3739
XU_HGF_SIGNALING_NOT_VIA_AKT1_48HR_DN	20	0.58	1.64	0.041	0.137	0.997	3908
CHANDRAN_METASTASIS_TOP50_UP	37	0.51	1.64	0.024	0.137	0.997	4774
FINETTI_BREAST_CANCERS_KINOME_GRAY	15	0.77	1.64	0.024	0.137	0.997	2746
MIDORIKAWA_AMPLIFIED_IN_LIVER_CANCER	53	0.46	1.64	0.016	0.138	0.997	6063
BIOCARTA_IGF1MTOR_PATHWAY	20	0.53	1.64	0.021	0.138	0.997	5981
REACTOME_FORMATION_OF_TRANSCRIPTION_COUPLED_NER_TC_NER_REPAIR_COMPLEX	29	0.5	1.63	0.031	0.141	0.998	5802
BENPORATH_ES_CORE_NINE_CORRELATED	100	0.42	1.63	0.039	0.143	0.998	5894
KEGG_NUCLEOTIDE_EXCISION_REPAIR	44	0.5	1.63	0.041	0.143	0.998	3286
REACTOME_S_PHASE	106	0.51	1.63	0.067	0.143	0.998	3659
REACTOME_SYNTHESIS_OF_DNA	90	0.54	1.63	0.068	0.143	0.998	3286
BROWNE_HCMV_INFECTION_16HR_UP	224	0.4	1.63	0.02	0.144	0.998	4820
HU_GENOTOXIC_DAMAGE_4HR	35	0.55	1.62	0.055	0.144	0.998	2935
DEBIASI_APOPTOSIS_BY_REOVIRUS_INFECTION_UP	311	0.45	1.62	0.044	0.144	0.998	5377
REACTOME_NUCLEOTIDE_EXCISION_REPAIR	49	0.48	1.62	0.047	0.144	0.998	3286
HEDENFALK_BREAST_CANCER_BRACX_DN	20	0.53	1.62	0.012	0.145	0.998	2525
PID_E2F_PATHWAY	74	0.45	1.62	0.058	0.145	0.998	3536
FRASOR_RESPONSE_TO_SERM_OR_FULVESTRANT_UP	23	0.57	1.62	0.042	0.146	0.998	4212
REACTOME_MRNA_SPLICING	107	0.52	1.62	0.082	0.147	0.998	3721
PID_P53_REGULATION_PATHWAY	59	0.43	1.62	0.025	0.147	0.998	2615
CAIRO_HEPATOBLASTOMA_POOR_SURVIVAL	16	0.57	1.61	0.034	0.149	0.998	3399
IVANOVA_HEMATOPOIESIS_INTERMEDIATE_PROGENITOR	149	0.37	1.61	0.007	0.151	0.998	3679
REACTOME_SIGNALING_BY_HIPPO	20	0.57	1.61	0.032	0.152	0.998	4999
PAL_PRMT5_TARGETS_UP	203	0.41	1.61	0.049	0.151	0.998	3941
FIRESTEIN_CTNNB1_PATHWAY	33	0.5	1.61	0.022	0.154	0.999	2805
SCHUHMACHER_MYC_TARGETS_UP	80	0.51	1.61	0.07	0.153	0.999	4920

## Sheet: DNA damage repair
NAME	SIZE	ES	NES	NOM p-val	FDR q-val	FWER p-val	RANK AT MAX
PUJANA_BRCA_CENTERED_NETWORK	117	0.73	2.11	0	0.02	0.163	2312
PUJANA_BRCA2_PCC_NETWORK	421	0.6	2.07	0.004	0.019	0.268	4126
PID_ATR_PATHWAY	39	0.71	2.04	0	0.02	0.343	2310
REACTOME_DOUBLE_STRAND_BREAK_REPAIR	22	0.73	1.97	0	0.027	0.534	4577
KAUFFMANN_DNA_REPAIR_GENES	229	0.51	1.96	0.004	0.03	0.591	3971
REACTOME_ACTIVATION_OF_ATR_IN_RESPONSE_TO_REPLICATION_STRESS	35	0.77	1.95	0.006	0.032	0.627	3286
BIOCARTA_ATRBRCA_PATHWAY	21	0.7	1.91	0	0.036	0.741	2057
REACTOME_HOMOLOGOUS_RECOMBINATION_REPAIR_OF_REPLICATION_INDEPENDENT_DOUBLE_STRAND_BREAKS	16	0.73	1.89	0	0.041	0.793	4577
REACTOME_DNA_REPAIR	105	0.53	1.88	0.01	0.042	0.814	2666
MATZUK_MEIOTIC_AND_DNA_REPAIR	39	0.5	1.79	0.006	0.067	0.955	3630
KEGG_MISMATCH_REPAIR	23	0.64	1.7	0.028	0.101	0.988	3583
REACTOME_FORMATION_OF_TRANSCRIPTION_COUPLED_NER_TC_NER_REPAIR_COMPLEX	29	0.5	1.63	0.031	0.141	0.998	5802
KEGG_NUCLEOTIDE_EXCISION_REPAIR	44	0.5	1.63	0.041	0.143	0.998	3286
